# Supplementary material for: Frontal Theta Oscillations in Perceptual Decision-Making Reflect Cognitive Control and Confidence
Source: Brain Sci. 2026 Jan 23;16(2):123. doi: 10.3390/brainsci16020123 (PMC12937794; doi:10.3390/brainsci16020123)
Supplement: Supplementary file 1 [file brainsci-16-00123-s001.zip]

Archive with 1 entries (1 files):
- brainsci-4091956-supplementary-1.pdf
